# Supplementary material for: Graduate grade inflation at a U.S. research-intensive university: A 22-year longitudinal analysis
Source: PLoS One. 2026 Mar 25;21(3):e0341315. doi: 10.1371/journal.pone.0341315 (PMC13016357; doi:10.1371/journal.pone.0341315)
Supplement: S1 File — Table S1a. List of CIP master’s programs included in the current study. Table S1B. List of CIP doctoral programs included in the current study. Table S2a. Results from linear mixed-effects models for master’s programs. Table S2b. Results from linear mixed-effects Models for doctoral programs. Table S3a. Results from Bayesian multilevel ordinal models for master’s programs. Table S3b. Results from Bayesian multilevel ordinal models for doctoral programs. Table S4. Results from Bayesian multilevel ordinal models for both degree levels. (ZIP) [file pone.0341315.s001.zip]

Archive with 16 entries (15 files):
- Supporting Information/
- __MACOSX/._Supporting Information
- Supporting Information/Supporting Information - Table S3a.docx
- __MACOSX/Supporting Information/._Supporting Information - Table S3a.docx
- Supporting Information/Supporting information - Table S1a.docx
- __MACOSX/Supporting Information/._Supporting information - Table S1a.docx
- Supporting Information/Supporting Information - Table S4.docx
- __MACOSX/Supporting Information/._Supporting Information - Table S4.docx
- Supporting Information/Supporting Information - Table S2a.docx
- __MACOSX/Supporting Information/._Supporting Information - Table S2a.docx
- Supporting Information/Supporting information - Table S2b.docx
- __MACOSX/Supporting Information/._Supporting information - Table S2b.docx
- Supporting Information/Supporting Information - Table S1b.docx
- __MACOSX/Supporting Information/._Supporting Information - Table S1b.docx
- Supporting Information/Supporting Information - Table S3b.docx
- __MACOSX/Supporting Information/._Supporting Information - Table S3b.docx
